# Supplementary material for: Simultaneous Determination of Ferulic Acid and Vanillin in Vanilla Extracts Using Voltammetric Sensor Based on Electropolymerized Bromocresol Purple
Source: Sensors (Basel). 2021 Dec 31;22(1):288. doi: 10.3390/s22010288 (PMC8749893; doi:10.3390/s22010288)
Supplement: Supplementary file 1 [file sensors-22-00288-s001.zip]

Archive with 1 entries (1 files):
- sensors-1506110-supplementary.pdf
